# Supplementary material for: Short-Term Effect of Air Pollution on Daily Hospital Visits for Anxiety Disorders in Southern China with Low Pollution Concentrations
Source: Toxics. 2025 Jan 9;13(1):45. doi: 10.3390/toxics13010045 (PMC11768768; doi:10.3390/toxics13010045)
Supplement: Supplementary file 1 [file toxics-13-00045-s001.zip]

Archive with 1 entries (1 files):
- toxics-3392420-supplementary.pdf
